# Supplementary material for: Rheumatoid Arthritis and CLOVES Syndrome: A Tricky Diagnosis
Source: Diagnostics (Basel). 2020 Jul 9;10(7):467. doi: 10.3390/diagnostics10070467 (PMC7400073; doi:10.3390/diagnostics10070467)
Supplement: Supplementary file 1 [file diagnostics-10-00467-s001.zip]

Archive with 3 entries (3 files):
- Suppl/Suppl. Fig 1.tif
- Suppl/Suppl. Fig 2.tif
- Suppl/Suppl. Table 1.docx
